# Supplementary material for: Unraveling the Genetic Control of Pigment Accumulation in Physalis Fruits
Source: Int J Mol Sci. 2024 Sep 12;25(18):9852. doi: 10.3390/ijms25189852 (PMC11432741; doi:10.3390/ijms25189852)
Supplement: Supplementary file 1 [file ijms-25-09852-s001.zip]

Archive with 1 entries (1 files):
- ijms-3173525-supplementary.pdf
